# Supplementary material for: Pain characterization and response to palliative care in dogs with naturally-occurring appendicular osteosarcoma: An open label clinical trial
Source: PLoS One. 2018 Dec 6;13(12):e0207200. doi: 10.1371/journal.pone.0207200 (PMC6283659; doi:10.1371/journal.pone.0207200)
Supplement: S1 Appendix — (XLSX) [file pone.0207200.s001.xlsx]

## Sheet: Patient info
ID	Age	Sex	Breed	BCS (out of 9)	Diagnosis	End of study	Date of death
1	7.7	FS	Golden Retriever	6	OSA L distal radius	2016-04-07	2016-06-02
2	7.8	MC	Cane Corso	5	OSA L distal radius	2016-07-18	2016-08-23
6	4.7	M	Great Dane	7	OSA R distal tibia	2016-12-01	2016-12-05
7	8.9	MC	LAB x Great Dane	4	OSA L distal radius	2017-01-04	2017-05-03
8	5.9	F	Newfoundland	8	OSA R distal radius	2017-01-23	2017-01-23
9	9	F	Rottweiler	5	OSA L proximal humerus	13 fev 2017	20 fev 2017
10	11.5	MC	Husky	4	OSA R proximal humerus	2017-01-28	2017-07-27
13	5.7	MC	Rottweiler	6	OSA R proximal tibia	2017-03-09	2017-03-17
14	9.1	MC	Mastiff X Great Dane	4	OSA R distal radius	2017-08-30	2017-09-18
15	6	FM	Great Dane	4	OSA R proximal humerus	2017-09-12	2017-09-14
16	10.3	FS	Siberian Husky	5	OSA R distal femur	2018-03-14	2018-04-24
17	7.7	MC	Great Dane	5	OSA R distal radius	2018-03-21	Alive
18	4.2	FS	Great Dane	5	OSA R distal radius	2018-04-03	2018-04-13
		CPM_categorical	0= values ≥ 0		0=F
			1= values < 0		1=M
		Sex	0=female		0=LP
			1=male		1=BM
					R= right or radius
					L= left
					T= thoracic
					P=pelvic
					H=humerus
					T=tibia
					F=femur

## Sheet: All outcome meas
ID	Period	TT_level	Sex	Evaluator	Sex_owner	BW	Affected bone	Proximal or distal bone	Thoracic or pelvic	Right or left	VAS_owner	VAS_LP	QoL	von_Frey	Wagner_pre	Wagner_post	Wagner_TL	CPM	CPM_categorical	Brush	AI
1	-2	0	1	0	F	44.2	R	D	T	L	3.4	2.6	45.098	112.5	7.24333	2.64333	10	-4.6	1	0	13.0435
2	-2	0	0	0	M	64.5	R	D	T	L	1.7	3.5	40.3509	317.333	10	10	9.825	0	0	0	8.23293
6	-2	0	0	1	F	70.8	T	D	P	R	6.3	6.4	87.5	342.133	7.71	6.22667	3.94583	-1.48333	1	1	50
7	-2	0	0	1	F	54.9	R	D	T	L	3.2	3.9	56.4103	145.4	4.15667	4.4025	2.94083	0.245833	0	1	29.4118
8	-2	0	1	1	M	64.4	R	D	T	R	2.2	3.2	12.963	203.5	3.14	4.625	4.1725	1.485	0	0	26.4977
9	-2	0	1	1	F	41.1	H	P	T	L	2.3	4.2	35.1852	222.5	5.01	6.21	3.8175	1.2	0	0	39.2617
10	-2	0	0	1	F	22.4	H	P	T	R	2.2	2.2	33.3333	187.467	3.93667	3.1025	3.06583	-0.834167	1	0	32.0639
13	-2	0	0	0	M	48.7	T	P	P	R	4.7	4.3	63.1579	330.833	9.36667	6.0225	5.85917	-3.34417	1	0	47.0954
14	-2	0	0	0	F	48.6	R	D	T	R	4.5	5.5	50	150.167	10	7.835	8	-2.165	1	0	28.4431
15	-2	0	1	0	M	64.2	H	P	T	R	1.9	6	35.5556	302.433	9.14667	6.7775	9.01333	-2.36917	1	1	46.3043
16	-2	0	1	0	F	23.2	F	D	P	R	3.8	4	63.1579	96.4333	4.63333	3.705	5.2825	-0.928333	1	0	47.4359
17	-2	0	0	0	M	53	R	D	T	R	2	2.5	8.77193	194.3	9.21333	9.935	4.97583	0.721667	0	0	10.1578
18	-2	0	1	0	F	52.5	R	D	T	R	6	4.5	55.5556	109.4	7.90667	4.2275	2.70583	-3.67917	1	1	23.747
1	0	0	1	0	F	44	R	D	T	L	6	2.6	60.7843	72.1	5.57333	4.35667	10	-1.21667	1	1	12.6459
2	0	0	0	0	M	62.8	R	D	T	L	1.9	3.8	45.614	169.2	10	9.54	8.29583	-0.46	1	0	4.39673
6	0	0	0	1	F	68.8	T	D	P	R	9.2	5.7	91.6667	166.3	2.74667	7.18	3.135	4.43333	0	1	50
7	0	0	0	1	F	54.8	R	D	T	L	6.3	5	74.359	132.8	4.73667	3.55	3.41333	-1.18667	1	1	36.2921
8	0	0	1	1	M	64.4	R	D	T	R	1.6	2.8	16.6667	115.267	3.77667	4.77	4.40917	0.993333	0	0	9.47867
9	0	0	1	0	F	41.1	H	P	T	L	2.9	4.2	42.5926	259.667	8.33333	9.75	4.675	1.41667	0	0	32.1206
10	0	0	0	0	F	22.9	H	P	T	R	2.7	2.7	35.0877	143.633	4.34667	5.4125	4.15167	1.06583	0	0	32.8306
13	0	0	0	0	M	47.8	T	P	P	R	8.6	4	85.9649	218.8	5.69667	6.3775	7.7625	0.680833	0	0	50
14	0	0	0	0	F	50.9	R	D	T	R	6.4	6.2	51.8519	215.433	9.71333	8.9175	7.73583	-0.795833	1	0	13.6752
15	0	.	1	.	.	.	H	P	T	R	.	.	.	.	.	.	.	.	.	.	.
16	0	0	1	0	F	23.9	F	D	P	R	6	4.5	52.6316	119.2	4.77333	2.46	3.62667	-2.31333	1	1	38.8514
17	0	0	0	0	M	54.1	R	D	T	R	3.4	3.4	22.807	280.8	5.33333	6.91	4.55083	1.57667	0	0	30.1688
18	0	0	1	0	F	50.5	R	D	T	R	6.4	4.4	66.6667	247.433	6.87333	7.6425	3.32667	0.769167	0	1	33.3698
1	14	1	1	0	F	43.8	R	D	T	L	6.6	4.2	64.7059	215.533	6.57667	7.31	10	0.733333	0	1	35.7715
2	14	1	0	0	M	65.6	R	D	T	L	1.5	2.5	40.3509	306	10	10	8.8	0	0	0	.
6	14	1	0	1	F	73.4	T	D	P	R	6.9	5.3	83.3333	110.7	3.80333	2.83	2.36167	-0.973333	1	1	50
7	14	1	0	1	F	55.2	R	D	T	L	5	4.3	64.1026	51.6	2.72	3.1825	3.59917	0.4625	0	0	38.9145
8	14	1	1	1	M	63.2	R	D	T	R	2.4	3.6	14.8148	147.6	4.41	5.785	5.26583	1.375	0	0	5
9	14	1	1	0	F	41.9	H	P	T	L	5	3.2	50	221.033	5.83333	7.11	3.245	1.27667	0	0	38.4532
10	14	.	0	.	.	.	H	P	T	R	.	.	.	.	.	.	.	.	.	.	.
13	14	1	0	0	M	49.2	T	P	P	R	7.6	4.6	77.193	134.233	3.79333	6.82	5.63333	3.02667	0	1	50
14	14	1	0	0	F	50	R	D	T	R	5.4	5.3	59.2593	240.333	5.25667	6.1525	6.67417	0.895833	0	0	41.3043
15	14	.	1	.	.	.	H	P	T	R	.	.	.	.	.	.	.	.	.	.	.
16	14	1	1	0	F	24.2	F	D	P	R	6.5	4.4	59.6491	152.367	4.73333	6.3425	3.3575	1.60917	0	1	47.3684
17	14	1	0	0	M	53.9	R	D	T	R	2.5	3.5	22.807	173.867	10	10	3.85917	0	0	0	22.8175
18	14	1	1	0	F	53.6	R	D	T	R	6	4.9	86.6667	170.767	5.45	10	2.62583	4.55	0	1	37.3589
1	21	2	1	0	F	42	R	D	T	L	2.2	6	58.8235	106.667	6.21667	8.85	9.705	2.63333	0	1	46.9095
2	21	2	0	0	M	65.1	R	D	T	L	3.4	3.2	66.6667	370	9.16667	10	9.05	0.833333	0	0	.
6	21	2	0	1	F	71.9	T	D	P	R	6.7	4.7	64.5833	184.9	4.91	5.9075	3.165	0.9975	0	0	47.2222
7	21	2	0	1	F	55.8	R	D	T	L	5	4.2	48.7179	87.3333	2.28667	4.8375	3.17833	2.55083	0	0	37.2727
8	21	2	1	1	M	65	R	D	T	R	3.6	4.3	35.1852	72.5	2.97	4.46	4.69583	1.49	0	0	16.383
9	21	2	1	0	F	42.7	H	P	T	L	5	3.4	44.4444	256.367	8.75333	5.085	4.34917	-3.66833	1	0	42.3581
10	21	.	0	.	.	.	H	P	T	R	.	.	.	.	.	.	.	.	.	.	.
13	21	2	0	0	M	49	T	P	P	R	5.4	4.5	54.386	113.033	4.36333	5.1875	6.74417	0.824167	0	0	49.6198
14	21	2	0	0	F	49.5	R	D	T	R	5	5.5	64.8148	228.067	10	10	8.18167	0	0	0	.
15	21	.	1	.	.	.	H	P	T	R	.	.	.	.	.	.	.	.	.	.	.
16	21	2	1	1	F	24.6	F	D	P	R	5.1	4.8	59.6491	141.967	2.70333	2.2575	3.0925	-0.445833	1	1	47.2441
17	21	2	0	0	M	54.1	R	D	T	R	2.6	3.4	26.3158	440.867	10	10	4.96	0	0	0	3.19635
18	21	2	1	0	F	53.3	R	D	T	R	7.1	4.7	86.6667	281.1	4.92	10	3.60583	5.08	0	1	14.2353
1	28	3	1	0	F	43.8	R	D	T	L	4	9.5	54.902	127.65	3.53667	2.1	9.45083	-1.43667	1	1	45.0104
2	28	3	0	0	M	65.8	R	D	T	L	1.9	2.7	56.1404	446.667	10	.	9.175	.	.	0	.
6	28	3	0	1	F	74	T	D	P	R	6	4.2	62.5	159.1	2.26333	2.13	3.11333	-0.133333	1	1	47.7273
7	28	3	0	1	F	55.3	R	D	T	L	5.3	4.1	48.7179	140.433	3.09	3.7075	4.62667	0.6175	0	0	36.1991
8	28	.	1	.	.	.	R	D	T	R	.	.	.	.	.	.	.	.	.	.	31.2903
9	28	3	1	0	F	43.1	H	P	T	L	5.4	6.2	66.6667	272.8	6.36667	6.5375	3.28833	0.170833	0	0	47.1983
10	28	.	0	.	.	.	H	P	T	R	.	.	.	.	.	.	.	.	.	.	.
13	28	3	0	0	M	50.6	T	P	P	R	5.9	4.7	59.6491	.	.	.	.	.	.	.	47.4576
14	28	3	0	0	F	49.9	R	D	T	R	5.1	5.7	64.8148	451.467	10	10	8.5425	0	0	0	36.6944
15	28	.	1	.	.	.	H	P	T	R	.	.	.	.	.	.	.	.	.	.	.
16	28	3	1	0	F	24.5	F	D	P	R	6.8	4.8	64.9123	151.767	4.36333	4.87	4.6725	0.506667	0	1	50
17	28	3	0	0	M	54.6	R	D	T	R	2.4	2.1	26.3158	425.967	10	10	3.005	0	0	0	1.2931
18	28	3	1	0	F	54.5	R	D	T	R	7.3	5.6	95.5556	183.033	5.11667	9.335	3.37	4.21833	0	1	37.069

## Sheet: All + healthy
ID	Status	Sex	BW	von_Frey	Wagner_pre	Wagner_post	Wagner_TL	CPM	CPM_categorical	Brush	AI
1	1	1	44.1	92.3	6.40833	3.5	10	-2.90833	1	1	12.8447				Status	Healthy=0
2	1	0	63.65	243.267	10	9.77	9.06042	-0.23	1	0	6.31483					OSA=1
6	1	0	69.8	254.217	5.22833	6.70333	3.54042	1.475	0	1	50
7	1	0	54.85	139.1	4.44667	3.97625	3.17708	-0.470417	1	1	32.8519
8	1	1	64.4	159.383	3.45833	4.6975	4.29083	1.23917	0	0	17.9882				Obs: Data for OSA dogs refers to the mean of both baseline data
9	1	1	41.1	241.083	6.67167	7.98	4.24625	1.30833	0	0	35.6912
10	1	0	22.65	165.55	4.14167	4.2575	3.60875	0.115833	0	0	32.4473
13	1	0	48.25	274.817	7.53167	6.2	6.81083	-1.33167	1	0	48.5477
14	1	0	49.75	182.8	9.85667	8.37625	7.86792	-1.48042	1	0	21.0592
15	1	1	64.2	302.433	9.14667	6.7775	9.01333	-2.36917	1	1	46.3043
16	1	1	23.55	107.817	4.70333	3.0825	4.45458	-1.62083	1	1	43.1436
17	1	0	53.55	237.55	7.27333	8.4225	4.76333	1.14917	0	0	20.1633
18	1	1	51.5	178.417	7.39	5.935	3.01625	-1.455	1	1	28.5584
Healthy 1	0	0		208.66	8.34	9.36	10	1.02	0	0	2
Healthy 2	0	0		198.7	9.17	8.81	10	-0.36	1	0	4
Healthy 3	0	0		141.45	8.85	9.84	10	0.99	0	0	.
Healthy 4	0	0		297.73	8.33	9.46	8.77	1.13	0	0	1
Healthy 5	0	1		271.76	8.58	9.55	9.92	0.97	0	0	5
Healthy 6	0	0		700	10	10	10	0	0	0	1
Healthy 7	0	0		265.15	8.99	9.53	10	0.54	0	0	3

## Sheet: von Frey
ID	Period	vF_1	vF_2	vF_3	Mean		ID	Period	vF_1_D-2	vF_2_D-2	vF_3_D-2	vF_1_D0	vF_2_D0	vF_3_D0	Mean baseline (day -2 and day 0)
1	-2	62.1	157.2	118.2	112.5		1	1	62.1	157.2	118.2	57	65	94.3	92.3
2	-2	392	403	157	317.333		2	1	392	403	157	62.5	217.3	227.8	243.267
6	-2	389.8	279.6	357	342.133		6	1	389.8	279.6	357	126.7	169.5	202.7	254.217	105.53
7	-2	80.9	211.7	143.6	145.4		7	1	80.9	211.7	143.6	71.7	102.2	224.5	139.1	66.145
8	-2	153.4	241.9	215.2	203.5		8	1	153.4	241.9	215.2	198.2	69.5	78.1	159.383	72.3229
9	-2	276.3	145.7	245.5	222.5		9	1	276.3	145.7	245.5	340	240	199	241.083	66.2033
10	-2	138.1	240.3	184	187.467		10	1	138.1	240.3	184	77.5	162	191.4	165.55	54.982
13	-2	293	279.6	419.9	330.833		13	1	293	279.6	419.9	202.7	285.1	168.6	274.817	87.1679
14	-2	91.7	160	198.8	150.167		14	1	91.7	160	198.8	164.4	173.3	308.6	182.8	71.1751
15	-2	369.6	238.1	299.6	302.433		15	1	369.6	238.1	299.6	.	.	.	302.433	65.7958
16	-2	44.7	60	184.6	96.4333		16	1	44.7	60	184.6	91.3	110	156.3	107.817	54.3949
17	-2	290.2	120.3	172.4	194.3		17	1	290.2	120.3	172.4	164.3	234.1	444	237.55	117.272
18	-2	93.6	129.5	105.1	109.4		18	1	93.6	129.5	105.1	444.3	253.2	44.8	178.417	147.717
1	0	57	65	94.3	72.1									mean	203.924
2	0	62.5	217.3	227.8	169.2									sd	61.4514
6	0	126.7	169.5	202.7	166.3
7	0	71.7	102.2	224.5	132.8
8	0	198.2	69.5	78.1	115.267
9	0	340	240	199	259.667
10	0	77.5	162	191.4	143.633
13	0	202.7	285.1	168.6	218.8
14	0	164.4	173.3	308.6	215.433
15	0	.	.	.	.
16	0	91.3	110	156.3	119.2
17	0	164.3	234.1	444	280.8
18	0	444.3	253.2	44.8	247.433
1	14	163.2	241.2	242.2	215.533
2	14	250	366	302	306
6	14	129	129.8	73.3	110.7
7	14	78.9	37.9	38	51.6
8	14	100.1	253.2	89.5	147.6
9	14	174	261.2	227.9	221.033
10	14	.	.	.	.
13	14	53	157.3	192.4	134.233
14	14	134	273	314	240.333
15	14	.	.	.	.
16	14	221.7	76.2	159.2	152.367
17	14	164	230.8	126.8	173.867
18	14	215.1	169.8	127.4	170.767
1	21	90	140	90	106.667
2	21	330	320	460	370
6	21	194.9	165.2	194.6	184.9
7	21	91.3	67.6	103.1	87.3333
8	21	85.3	62.1	70.1	72.5
9	21	321.4	169.7	278	256.367
10	21	.	.	.	.
13	21	123.3	144.4	71.4	113.033
14	21	188.1	303.4	192.7	228.067
15	21	.	.	.	.
16	21	145.8	107.2	172.9	141.967
17	21	402.4	420.2	500	440.867
18	21	322.3	412.5	108.5	281.1
1	28		205.2	50.1	127.65
2	28	455	455	430	446.667
6	28	129.1	121.7	226.5	159.1
7	28	132.2	117.7	171.4	140.433
8	28	.	.	.	.
9	28	294.3	224.4	299.7	272.8
10	28	.	.	.	.
13	28
14	28	500	454	400.4	451.467
15	28	.	.	.	.
16	28	98.3	168.3	188.7	151.767
17	28	372.9	411.6	493.4	425.967
18	28	165.4	174.3	209.4	183.033

## Sheet: Wagner_pre and post CS
ID	Period	pre_1	pre_2	pre_3	Mean pre	post_1	post_2	post_3	post_4	Mean post	Delta	CPM_categorical		ID	Period	pre_1_D-2	pre_2_D-2	pre_3_D-2	pre_1_D0	pre_2_D0	pre_3_D0	Mean pre_both baselines	sd	post_1_D-2	post_2_D-2	post_3_D-2	post_4_D-2	post_1_D0	post_2_D0	post_3_D0	post_4_D0	Mean post_both baselines	Delta_both baselines	CPM_categorical
1	-2	6.73	5.32	9.68	7.24333	2.78	1.75	3.4	.	2.64333	-4.6	1		1	1	6.73	5.32	9.68	5.72	4.73	6.27	6.40833	1.74937	2.78	1.75	3.4	.	4.42	4.92	3.73	.	3.5	-2.90833	1
2	-2	10	10	10	10	10	10	10	.	10	0	0		2	1	10	10	10	10	10	10	10	0	10	10	10	.	10	8.62	10	.	9.77	-0.23	1
6	-2	8.75	7.67	6.71	7.71	5.19	6.01	7.48	.	6.22667	-1.48333	1		6	1	8.75	7.67	6.71	3.34	2.59	2.31	5.22833	2.81434	5.19	6.01	7.48	.	9.1	5.21	7.23	.	6.70333	1.475	0
7	-2	3.72	5.79	2.96	4.15667	1.86	6.45	6.04	3.26	4.4025	0.245833	0		7	1	3.72	5.79	2.96	4.82	4.75	4.64	4.44667	0.980972	1.86	6.45	6.04	3.26	3.92	4.57	2.83	2.88	3.97625	-0.470417	1
8	-2	2.91	2.74	3.77	3.14	4.58	4.44	3.24	6.24	4.625	1.485	0		8	1	2.91	2.74	3.77	3.96	4.08	3.29	3.45833	0.562189	4.58	4.44	3.24	6.24	4.4	2.98	6.68	5.02	4.6975	1.23917	0
9	-2	3.21	5.74	6.08	5.01	5.21	4.87	5.98	8.78	6.21	1.2	0		9	1	3.21	5.74	6.08	10	9	6	6.67167	2.45566	5.21	4.87	5.98	8.78	10	10	10	9	7.98	1.30833	0
10	-2	5.71	2.8	3.3	3.93667	1.54	2.88	3.79	4.2	3.1025	-0.834167	1		10	1	5.71	2.8	3.3	3.06	4.22	5.76	4.14167	1.32388	1.54	2.88	3.79	4.2	4.03	2.96	8.15	6.51	4.2575	0.115833	0
13	-2	8.74	10	9.36	9.36667	5.05	5.94	6.25	6.85	6.0225	-3.34417	1		13	1	8.74	10	9.36	5.35	7.58	4.16	7.53167	2.32489	5.05	5.94	6.25	6.85	9.18	6.25	5.59	4.49	6.2	-1.33167	1
14	-2	10	10	10	10	7.56	7.79	6.77	9.22	7.835	-2.165	1		14	1	10	10	10	9.46	10	9.68	9.85667	0.232694	7.56	7.79	6.77	9.22	6.96	9.35	9.39	9.97	8.37625	-1.48042	1
15	-2	10	7.44	10	9.14667	10	10	3.19	3.92	6.7775	-2.36917	1		15	1	10	7.44	10	.	.	.	9.14667	1.47802	10	10	3.19	3.92	.	.	.	.	6.7775	-2.36917	1
16	-2	6.51	4.08	3.31	4.63333	3.57	5.28	1.72	4.25	3.705	-0.928333	1		16	1	6.51	4.08	3.31	4.25	4.9	5.17	4.70333	1.10054	3.57	5.28	1.72	4.25	2.89	3.02	1.68	2.25	3.0825	-1.62083	1
17	-2	7.64	10	10	9.21333	9.74	10	10	10	9.935	0.721667	0		17	1	7.64	10	10	4.9	5.29	5.81	7.27333	2.31134	9.74	10	10	10	10	6.48	6.02	5.14	8.4225	1.14917	0
18	-2	8.91	5.46	9.35	7.90667	4.37	5.06	3.26	4.22	4.2275	-3.67917	1		18	1	8.91	5.46	9.35	3.29	10	7.33	7.39	2.58854	4.37	5.06	3.26	4.22	5.27	10	10	5.3	5.935	-1.455	1
1	0	5.72	4.73	6.27	5.57333	4.42	4.92	3.73	.	4.35667	-1.21667	1									mean	6.63513										6.1291	-0.506026
2	0	10	10	10	10	10	8.62	10	.	9.54	-0.46	1									sd	2.17278										2.12456	1.48556
6	0	3.34	2.59	2.31	2.74667	9.1	5.21	7.23	.	7.18	4.43333	0
7	0	4.82	4.75	4.64	4.73667	3.92	4.57	2.83	2.88	3.55	-1.18667	1
8	0	3.96	4.08	3.29	3.77667	4.4	2.98	6.68	5.02	4.77	0.993333	0
9	0	10	9	6	8.33333	10	10	10	9	9.75	1.41667	0		CPM_categorical: If CPM was '0' or positive, then coded as '0'.
10	0	3.06	4.22	5.76	4.34667	4.03	2.96	8.15	6.51	5.4125	1.06583	0
13	0	5.35	7.58	4.16	5.69667	9.18	6.25	5.59	4.49	6.3775	0.680833	0
14	0	9.46	10	9.68	9.71333	6.96	9.35	9.39	9.97	8.9175	-0.795833	1
15	0	.	.	.	.	.	.	.	.	.	.	.
16	0	4.25	4.9	5.17	4.77333	2.89	3.02	1.68	2.25	2.46	-2.31333	1
17	0	4.9	5.29	5.81	5.33333	10	6.48	6.02	5.14	6.91	1.57667	0
18	0	3.29	10	7.33	6.87333	5.27	10	10	5.3	7.6425	0.769167	0
1	14	6.97	5.94	6.82	6.57667	8.7	10	5.13	5.41	7.31	0.733333	0
2	14	10	10	10	10	10	10	10		10	0	0
6	14	4.52	3.82	3.07	3.80333	1.92	2.66	3.15	3.59	2.83	-0.973333	1
7	14	3.3	2.29	2.57	2.72	2.41	3.77	2.08	4.47	3.1825	0.4625	0
8	14	4.35	4.36	4.52	4.41	7.29	5.56	3.76	6.53	5.785	1.375	0
9	14	6.6	4.05	6.85	5.83333	7.57	8.65	6.83	5.39	7.11	1.27667	0
10	14	.	.	.	.	.	.	.	.	.	.	.
13	14	5.51	3.6	2.27	3.79333	6.18	7.22	6.14	7.74	6.82	3.02667	0
14	14	5.76	4.42	5.59	5.25667	7.88	6.47	5.56	4.7	6.1525	0.895833	0
15	14	.	.	.	.	.	.	.	.	.	.	.
16	14	4.11	7.32	2.77	4.73333	5.17	6.48	8.58	5.14	6.3425	1.60917	0
17	14	10	10	10	10	10	10	10	10	10	0	0
18	14	7.77	4.65	3.93	5.45	10	10	10	10	10	4.55	0	1.1778	1.52366
1	21	5.01	8.04	5.6	6.21667	10.24	5.6	10.71		8.85	2.63333	0
2	21	10	7.5	10	9.16667	10	10	10		10	0.833333	0
6	21	7.31	3.12	4.3	4.91	6.9	4.54	6.76	5.43	5.9075	0.9975	0
7	21	1.95	1.78	3.13	2.28667	3.79	6.35	5.71	3.5	4.8375	2.55083	0
8	21	1.87	3.44	3.6	2.97	3.15	2.87	6.17	5.65	4.46	1.49	0
9	21	10	7.86	8.4	8.75333	5.64	5.98	3.52	5.2	5.085	-3.66833	1
10	21	.	.	.	.	.	.	.	.	.	.	.
13	21	4.73	2.46	5.9	4.36333	6.85	10	2.72	1.18	5.1875	0.824167	0
14	21	10	10	10	10	10	10	10	10	10	0	0
15	21	.	.	.	.	.	.	.	.	.	.	.
16	21	3.93	1.98	2.2	2.70333	2.23	1.36	3.37	2.07	2.2575	-0.445833	1
17	21	10	10	10	10	10	10	10	10	10	0	0
18	21	4.25	3.82	6.69	4.92	10	10	10	10	10	5.08	0	0.935909	2.18762
1	28	4.2	3.49	2.92	3.53667	2.1	2.6	1.6		2.1	-1.43667	1
2	28	10	10	10	10	.	.	.	.	.	.	.
6	28	2.75	2.12	1.92	2.26333	2.76	1.51	2.39	1.86	2.13	-0.133333	1
7	28	3.48	3.03	2.76	3.09	3.34	2.73	3.88	4.88	3.7075	0.6175	0
8	28	.	.	.	.	.	.	.	.	.	.	.
9	28	8.13	4.38	6.59	6.36667	6.92	6.97	4.41	7.85	6.5375	0.170833	0
10	28	.	.	.	.	.	.	.	.	.	.	.
13	28				.					.	.	.
14	28	10	10	10	10	10	10	10	10	10	0	0
15	28	.	.	.	.	.	.	.	.	.	.	.
16	28	4.38	3.35	5.36	4.36333	3.21	5.1	5.7	5.47	4.87	0.506667	0
17	28	10	10	10	10	10	10	10	10	10	0	0
18	28	4.66	5.5	5.19	5.11667	10	10	7.34	10	9.335	4.21833	0	0.492917	1.63006

## Sheet: Brush
ID	Period	Brush	Number of times
1	-2	0	nr
2	-2	0	nr
6	-2	1	1		0 = no
7	-2	1	2		1 = yes
8	-2	0	nr
9	-2	0	nr
10	-2	0	nr
13	-2	0	nr
14	-2	0	nr
15	-2	1	1
16	-2	0	nr
17	-2	0	nr
18	-2	1	1
1	0	1	2
2	0	0	nr
6	0	1	1
7	0	1	3
8	0	0	nr
9	0	0	nr
10	0	0	nr
13	0	0	nr
14	0	0	nr
15	0	.	.
16	0	1	1
17	0	0	nr
18	0	1	1
1	14	1	1.5
2	14	0	nr
6	14	1	1
7	14	0	nr
8	14	0	nr
9	14	0	nr
10	14	.	.
13	14	1	1
14	14	0	nr
15	14	.	.
16	14	1	1
17	14	0	nr
18	14	1	1
1	21	1	1
2	21	0	nr
6	21	0	nr
7	21	0	nr
8	21	0	nr
9	21	0	nr
10	21	.	.
13	21	0	nr
14	21	0	nr
15	21	.	.
16	21	1	1
17	21	0	nr
18	21	1	1
1	28	1	2
2	28	0	nr
6	28	1	1
7	28	0	nr
8	28	.	.
9	28	0	nr
10	28	.	.
13	28	.	.
14	28	0	nr
15	28	.	.
16	28	1	2
17	28	0	nr
18	28	1	1

## Sheet: Wagner_TL
ID	Period	TL_1	TL_2	TL_3	TL_4	TL_5	TL_6	TL_7	TL_8	TL_9	TL_10	TL_11	TL_12	Mean		ID	Period	TL_1	TL_2	TL_3	TL_4	TL_5	TL_6	TL_7	TL_8	TL_9	TL_10	TL_11	TL_12	D0	D0	D0	D0	D0	D0	D0	D0	D0	D0	D0	D0	Mean_both baselines
1	-2	10	10	10	10	10	10	10	10	10	10	10	10	10		1	1	10	10	10	10	10	10	10	10	10	10	10	10	10	10	10	10	10	10	10	10	10	10	10	10
2	-2	10	10	10	10	10	10	9.5	9.5	8.9	10	10	10	9.825		2	1	10	10	10	10	10	10	9.5	9.5	8.9	10	10	10	10	7.96	6.3	8.3	9.4	7.9	9.8	8.9	7.9	4.8	8.29	10
6	-2	2.64	3.72	3.91	3.39	4.41	5.16	4.1	3.4	3.44	4.05	5.48	3.65	3.94583		6	1	2.64	3.72	3.91	3.39	4.41	5.16	4.1	3.4	3.44	4.05	5.48	3.65	3.09	3.88	4.25	3.17	2.57	4.14	2.75	2.35	2.59	2.06	3.37	3.4	3.54042
7	-2	3.97	2.51	3.19	2.24	3.7	3.43	2.47	3.63	3.33	1.69	2.69	2.44	2.94083		7	1	3.97	2.51	3.19	2.24	3.7	3.43	2.47	3.63	3.33	1.69	2.69	2.44	2.06	3.57	6.09	3.92	2.88	4.26	3.29	2.05	3.41	2.86	2.54	4.03	3.17708
8	-2	5.11	3.63	4.14	9.09	3.53	3.09	3.3	4.66	2.66	2.24	5.2	3.42	4.1725		8	1	5.11	3.63	4.14	9.09	3.53	3.09	3.3	4.66	2.66	2.24	5.2	3.42	6.58	6.78	5.26	3.18	4.13	3.68	4.24	3.9	4.13	3.59	2.75	4.69	4.29083
9	-2	4.98	4.52	2.41	5.01	3.12	3.79	2.87	4.35	2.7	4.56	4.2	3.3	3.8175		9	1	4.98	4.52	2.41	5.01	3.12	3.79	2.87	4.35	2.7	4.56	4.2	3.3	3.9	4.3	3.7	7.5	4	4.1	6.3	3.6	3.2	5.9	3.8	5.8	4.24625
10	-2	4.8	3.13	2.1	1.97	4.8	2.32	3.94	2.16	3.51	2.36	2.49	3.21	3.06583		10	1	4.8	3.13	2.1	1.97	4.8	2.32	3.94	2.16	3.51	2.36	2.49	3.21	4.96	4.39	3.44	5.65	4.44	2.66	4.21	3.4	3.07	4.61	2.96	6.03	3.60875
13	-2	5.14	4.33	6.05	4.11	4.79	8.49	8.05	9.09	2.19	7.1	5.01	5.96	5.85917		13	1	5.14	4.33	6.05	4.11	4.79	8.49	8.05	9.09	2.19	7.1	5.01	5.96	10	9.52	10	8.91	7.68	6.39	10	4.78	5.71	7.65	5.93	6.58	6.81083
14	-2	10	7.8	5.65	10	6.12	8.98	7.22	5.04	6.12	9.54	10	9.53	8		14	1	10	7.8	5.65	10	6.12	8.98	7.22	5.04	6.12	9.54	10	9.53	4.21	2.71	8.35	8.21	9.46	10	9.69	5.55	9.54	10	7.38	7.73	7.86792
15	-2	10	10	10	7.27	10	9.67	10	10	9.99	8.1	5.36	7.77	9.01333		15	1	10	10	10	7.27	10	9.67	10	10	9.99	8.1	5.36	7.77	.	.	.	.	.	.	.	.	.	.	.	.	9.01333
16	-2	6.95	6.18	2.8	7.55	3.7	5.49	4.37	5.06	4.72	6.42	4.05	6.1	5.2825		16	1	6.95	6.18	2.8	7.55	3.7	5.49	4.37	5.06	4.72	6.42	4.05	6.1	2.75	6.01	2.48	4.1	3.26	2.07	2.58	6.69	3.81	3.69	3.23	2.85	4.45458
17	-2	5.83	3.34	4.94	6.75	2.86	6.12	3.91	2.95	7.12	4.44	4.15	7.3	4.97583		17	1	5.83	3.34	4.94	6.75	2.86	6.12	3.91	2.95	7.12	4.44	4.15	7.3	6.98	3.26	3.29	3.04	4.16	5.75	5	2.77	5.07	4.38	5.34	5.57	4.76333
18	-2	3.24	5.21	2.57	2.1	2.61	2.21	1.51	1.12	2.72	2.27	2.82	4.09	2.70583		18	1	3.24	5.21	2.57	2.1	2.61	2.21	1.51	1.12	2.72	2.27	2.82	4.09	3.89	2.25	3.44	3.83	3.14	3.59	3.36	4.34	2.26	2.92	2.9	4	3.01625
1	0	10	10	10	10	10	10	10	10	10	10	10	10	10																											mean	4.98087
2	0	10	7.96	6.3	8.3	9.4	7.9	9.8	8.9	7.9	4.8	8.29	10	8.29583																											sd	2.00887
6	0	3.09	3.88	4.25	3.17	2.57	4.14	2.75	2.35	2.59	2.06	3.37	3.4	3.135
7	0	2.06	3.57	6.09	3.92	2.88	4.26	3.29	2.05	3.41	2.86	2.54	4.03	3.41333
8	0	6.58	6.78	5.26	3.18	4.13	3.68	4.24	3.9	4.13	3.59	2.75	4.69	4.40917
9	0	3.9	4.3	3.7	7.5	4	4.1	6.3	3.6	3.2	5.9	3.8	5.8	4.675
10	0	4.96	4.39	3.44	5.65	4.44	2.66	4.21	3.4	3.07	4.61	2.96	6.03	4.15167
13	0	10	9.52	10	8.91	7.68	6.39	10	4.78	5.71	7.65	5.93	6.58	7.7625
14	0	4.21	2.71	8.35	8.21	9.46	10	9.69	5.55	9.54	10	7.38	7.73	7.73583
15	0	.	.	.	.	.	.	.	.	.	.	.	.	.
16	0	2.75	6.01	2.48	4.1	3.26	2.07	2.58	6.69	3.81	3.69	3.23	2.85	3.62667
17	0	6.98	3.26	3.29	3.04	4.16	5.75	5	2.77	5.07	4.38	5.34	5.57	4.55083
18	0	3.89	2.25	3.44	3.83	3.14	3.59	3.36	4.34	2.26	2.92	2.9	4	3.32667
1	14	10	10	10	10	10	10	10	10	10	10	10	10	10
2	14	10	8.2	8.5	10	9.5	4.2	10	6.1	10	9.8	9.3	10	8.8
6	14	1.72	2.72	3.39	2.21	3.19	2.25	0.75	2.39	1.64	1.62	3.88	2.58	2.36167
7	14	2.29	2.58	4.69	3.11	3.82	4.69	4.14	2.07	4.31	5.45	3.19	2.85	3.59917
8	14	5.86	8	5.61	5.1	4.41	5.3	5.13	3.68	8.03	3.34	5.31	3.42	5.26583
9	14	4	1.59	1.75	3.57	3.56	2.87	4.85	3.92	4.19	3.29	3.09	2.26	3.245
10	14	.	.	.	.	.	.	.	.	.	.	.	.	.
13	14	4.92	6.16	4.52	7.95	7.25	6.38	6.71	4.44	3.86	6.27	3.94	5.2	5.63333
14	14	9.94	3.89	6.94	6.03	5.99	5.42	8.83	5.73	9.92	6.4	3.4	7.6	6.67417
15	14	.	.	.	.	.	.	.	.	.	.	.	.	.
16	14	3.23	2.17	2.61	2.76	4.14	5.03	3.24	2.93	4.02	6.46	2.01	1.69	3.3575
17	14	3.02	5.21	3.84	3.73	6.92	2.93	3.46	2.82	4.96	3.31	3.51	2.6	3.85917
18	14	1.46	2.39	2.16	1.76	3.26	1.87	3.28	3.09	4.8	3.29	2.92	1.23	2.62583
1	21	10	10	10	10	10	10	10	8.32	8.84	9.3	10	10	9.705
2	21	10	5.2	9.3	10	9.1	7.7	10	10	10	7.3	10	10	9.05
6	21	3.85	3.2	2.77	2.27	3.42	3.19	3.41	4.36	2.61	2.77	3.42	2.71	3.165
7	21	2.52	1.74	1.65	3.24	3.49	4.36	2.26	3.98	3.97	3.81	3.54	3.58	3.17833
8	21	1.18	5.5	8.35	5.19	5.83	3.97	4.29	6.24	6	2.07	4.5	3.23	4.69583
9	21	4.55	2.86	5.46	4.21	5.12	2.96	4.08	4.38	5.43	3.24	5.52	4.38	4.34917
10	21	.	.	.	.	.	.	.	.	.	.	.	.	.
13	21	8.12	5.57	4.95	5.23	7.76	6.02	5.12	8.64	7.32	7.1	7.27	7.83	6.74417
14	21	10	10	10	6.55	10	9.06	4.63	9.41	6.51	5.65	7.45	8.92	8.18167
15	21	.	.	.	.	.	.	.	.	.	.	.	.	.
16	21	2.54	3.01	2.33	3.17	3.34	1.97	3.38	2.66	6.14	3.96	1.46	3.15	3.0925
17	21	3.69	3.01	4	5.49	6.09	2.35	5.26	5.54	2.97	3.28	10	7.84	4.96
18	21	2.78	2.52	5.26	5.02	2.31	3.21	2.72	5.92	2.91	3.18	3.04	4.4	3.60583
1	28	8.83	8.82	8.03	9.1	10	10	10	10	10	10	8.63	10	9.45083
2	28	7.4	9.4	8.8	9.5	10	10	9.5	7.5	10	8	10	10	9.175
6	28	3.01	3.53	3.99	3.72	3.69	2.07	3.3	2.93	3.6	2.99	2.23	2.3	3.11333
7	28	6.33	8.79	3.38	3.45	2.56	7.31	2.45	4.72	3.37	3.27	6	3.89	4.62667
8	28	.	.	.	.	.	.	.	.	.	.	.	.	.
9	28	2.99	3.21	3.42	3.21	2.51	3.26	3.28	4.68	2.58	3.39	3.36	3.57	3.28833
10	28	.	.	.	.	.	.	.	.	.	.	.	.	.
13	28
14	28	5.62	10	4.63	10	10	10	10	7.47	10	7.33	7.46	10	8.5425
15	28	.	.	.	.	.	.	.	.	.	.	.	.	.
16	28	3.69	10	3.94	4.65	4.41	3.98	8.01	2.05	2.54	2.32	6.05	4.43	4.6725
17	28	3.3	2.4	3.83	2.09	2.55	2.83	1.68	2.62	3.76	2.11	3.89	5	3.005
18	28	3.05	2.02	4.64	3.5	3.86	3.2	3.69	3.14	3.81	2.72	3.72	3.09	3.37

## Sheet: QoL
ID	Period	Treatment level	Sex of owner	1_a	1_b	1_c	1_d	2_a	2_b	2_c	2_d	2_e	2_f	2_g	2_h	3_a	3_b	3_c	3_d	3_e	3_f	3_g	4	Total	Max score	Percentage	Gaité	QoL	Physical function		ID	Period	D-2	D0	Mean_both baselines
1	-2	0	F	0	0	0	1	1	2	2	3	2	2	.	2	3	3	0	0	2	.	0	.	23	51	45.098	1	5	2		1	1	45.098	60.7843	52.9412
2	-2	0	M	2	1	0	0	2	2	2	2	2	2	3	2	1	0	1	0	0	0	1	.	23	57	40.3509	1	3	2		2	1	40.3509	45.614	42.9825
6	-2	0	F	3	2	2	.	3	3	.	3	3	3	3	3	3	3	2	.	0	.	3	3	42	48	87.5	1	7	1		6	1	87.5	91.6667	89.5833
7	-2	0	F	.	1	0	1	3	2	.	.	3	.	.	2	3	3	2	1	0	.	1	.	22	39	56.4103	1	7	1		7	1	56.4103	74.359	65.3846
8	-2	0	M	0	0	0	0	1	1	0	0	0	1	.	1	3	0	0	0	0	0	0	.	7	54	12.963	2	1	5		8	1	12.963	16.6667	14.8148
9	-2	0	F	1	0	0	1	1	1	1	2	1	1	2	1	3	3	.	0	0	0	1	.	19	54	35.1852	4	1	6		9	1	35.1852	42.5926	38.8889
10	-2	0	F	0	0	0	0	1	1	1	2	2	1	2	1	3	.	1	0	0	1	1	2	19	57	33.3333	1	1	7		10	1	33.3333	35.0877	34.2105
13	-2	0	M	2	1	1	3	3	3	3	0	3	3	2	3	3	0	2	1	0	1	2	.	36	57	63.1579	4	3	2		13	1	63.1579	85.9649	74.5614
14	-2	0	F	1	2	0	1	2	.	2	1	.	2	2	1	3	3	2	1	0	0	2	2	27	54	50	1	.	1		14	1	50	51.8519	50.9259
15	-2	0	M	.	0	0	1	2	1	.	1	2	.	.	1	2	0	2	1	2	0	1	.	16	45	35.5556	1	3	1		15	1	35.5556	.	35.5556
16	-2	0	F	2	1	0	1	3	3	2	3	3	3	3	2	3	0	2	1	1	1	2	.	36	57	63.1579	3	7	1		16	1	63.1579	52.6316	57.8947
17	-2	0	M	0	0	0	0	0	1	1	0	0	1	1	0	1	0	0	0	0	0	0	.	5	57	8.77193	3	7	7		17	1	8.77193	22.807	15.7895
18	-2	0	F	2	1	1	1	2	2	.	2	2	2	.	1	3	1	2	1	.	.	2	.	25	45	55.5556	4	7	6		18	1	55.5556	66.6667	61.1111
1	0	0	F	2	1	0	1	2	3	2	3	2	2	.	2	3	3	0	1	2	.	2	.	31	51	60.7843	.	.	.						48.8188
2	0	0	M	2	0	2	1	2	2	2	2	2	2	2	2	2	0	1	0	0	0	2	.	26	57	45.614	4	7	1						21.6467
6	0	0	F	3	3	3	.	3	3	.	3	3	3	3	3	3	2	3	.	0	.	3	3	44	48	91.6667	1	7	1
7	0	0	F	.	1	1	1	3	3	.	.	3	.	.	3	3	3	2	2	1	.	3	.	29	39	74.359	2	3	1
8	0	0	M	0	0	0	0	1	1	0	0	1	1	.	1	3	0	0	0	0	0	1	.	9	54	16.6667	3	1	2
9	0	0	F	1	0	0	1	1	1	1	1	1	2	3	1	3	3	.	2	1	0	1	.	23	54	42.5926	2	1	6
10	0	0	F	1	0	0	1	1	1	1	2	1	1	2	1	3	.	0	1	1	1	1	1	20	57	35.0877	2	1	7
13	0	0	M	3	3	3	3	3	3	3	3	3	3	3	3	3	0	3	2	1	1	3	.	49	57	85.9649	4	3	4
14	0	0	F	1	2	0	1	2	.	2	2	.	2	2	1	3	3	2	1	0	0	2	2	28	54	51.8519	.	.	.
15	0	.	.	.	.	.	.	.	.	.	.	.	.	.	.	.	.	.	.	.	.	.	.	.	.	.	.	.	.
16	0	0	F	2	1	0	1	2	2	2	2	3	3	3	2	2	0	2	0	0	1	2	.	30	57	52.6316	3	7	6
17	0	0	M	1	1	1	0	1	1	1	1	1	1	1	1	0	0	0	0	0	1	1	.	13	57	22.807	2	.	2
18	0	0	F	2	1	1	2	2	2	.	2	3	3	.	2	3	2	2	1	.	.	2	.	30	45	66.6667	4	7	6
1	14	1	F	1	0	0	2	3	2	3	3	2	3	.	2	3	2	2	1	2	.	2	.	33	51	64.7059	.	.	.
2	14	1	M	1	1	0	1	1	2	1	2	1	1	2	2	1	1	1	1	2	1	1	.	23	57	40.3509	2	3	8
6	14	1	F	3	2	2	.	3	3	.	3	3	3	3	3	3	3	0	.	0	.	3	3	40	48	83.3333	1	7	1
7	14	1	F	.	1	1	1	2	2	.	.	3	.	.	3	3	3	2	1	0	.	3	.	25	39	64.1026	2	7	1
8	14	1	M	0	0	0	0	1	0	0	0	1	2	.	0	2	1	0	0	0	0	1	.	8	54	14.8148	.	.	.
9	14	1	F	1	1	1	1	1	2	1	2	1	2	3	1	3	3	.	1	2	0	1	.	27	54	50	4	1	6
10	14	.	.	.	.	.	.	.	.	.	.	.	.	.	.	.	.	.	.	.	.	.	.	.	.	.	.	.	.	56.6257
13	14	1	M	3	2	2	3	3	3	3	2	3	3	3	3	3	0	2	2	1	1	2	.	44	57	77.193	4	3	4
14	14	1	F	2	1	1	1	3	.	2	2	.	2	2	2	3	3	2	1	1	0	2	2	32	54	59.2593	.	.	.
15	14	.	.	.	.	.	.	.	.	.	.	.	.	.	.	.	.	.	.	.	.	.	.	.	.	.	.	.	.
16	14	1	F	1	0	0	1	3	2	3	3	3	3	3	3	3	0	2	0	0	1	3	.	34	57	59.6491	.	.	.
17	14	1	M	1	1	1	0	1	1	1	1	1	1	1	1	0	0	0	0	0	1	1	.	13	57	22.807	2	.	2
18	14	1	F	3	2	2	3	3	3	.	2	3	3	.	2	3	2	3	2	.	.	3	.	39	45	86.6667	4	7	6
1	21	2	F	1	0	0	1	2	2	2	3	1	2	3	1	3	3	2	1	2	.	1	.	30	51	58.8235	.	.	.
2	21	2	M	2	2	2	1	2	3	2	2	2	2	2	3	2	2	2	1	2	2	2	.	38	57	66.6667	1	1	2
6	21	2	F	2	2	2	.	2	2	.	2	2	2	3	2	3	3	0	.	0	.	2	2	31	48	64.5833	1	7	1
7	21	2	F	.	1	1	1	1	1	.	.	2	.	.	2	3	3	2	0	0	.	2	.	19	39	48.7179	1	7	1
8	21	2	M	1	1	1	1	2	1	0	1	2	2	.	1	2	1	1	1	0	0	1	.	19	54	35.1852	.	.	.
9	21	2	F	1	1	0	1	1	2	1	1	1	2	3	1	3	3	.	1	1	0	1	.	24	54	44.4444	4	1	6
10	21	.	.	.	.	.	.	.	.	.	.	.	.	.	.	.	.	.	.	.	.	.	.	.	.	.	.	.	.
13	21	2	M	2	1	1	2	2	2	2	1	2	2	2	2	3	0	2	1	1	1	2	.	31	57	54.386	2	3	3
14	21	2	F	2	1	1	1	3	.	2	3	.	3	3	2	3	3	2	1	1	0	2	2	35	54	64.8148	.	.	.
15	21	.	.	.	.	.	.	.	.	.	.	.	.	.	.	.	.	.	.	.	.	.	.	.	.	.	.	.	.
16	21	2	F	1	0	0	1	3	2	3	3	3	3	3	3	3	0	2	0	0	1	3	.	34	57	59.6491	3	3	1
17	21	2	M	1	1	1	0	1	1	1	1	1	2	1	1	1	0	0	0	0	1	1	.	15	57	26.3158	2	.	2
18	21	2	F	3	2	2	3	3	3	.	2	3	3	.	2	3	2	3	2	.	.	3	.	39	45	86.6667	4	7	6
1	28	3	F	1	1	1	1	2	2	2	3	2	3	.	2	3	2	1	0	.	0	2	.	28	51	54.902	.	.	.
2	28	3	M	3	2	2	2	1	2	2	2	1	1	1	1	2	1	2	1	2	2	2	.	32	57	56.1404	4	7	8
6	28	3	F	3	1	1	.	2	2	.	2	2	2	3	2	3	3	0	.	0	.	2	2	30	48	62.5	1	7	1
7	28	3	F	.	1	1	1	1	1	.	.	2	.	.	2	3	3	2	0	0	.	2	.	19	39	48.7179	1	7	1
8	28	.	.	.	.	.	.	.	.	.	.	.	.	.	.	.	.	.	.	.	.	.	.	.	.	.	.	.	.
9	28	3	F	2	1	0	1	2	2	2	3	3	2	2	2	3	3	.	2	2	1	3	.	36	54	66.6667	2	1	4
10	28	.	.	.	.	.	.	.	.	.	.	.	.	.	.	.	.	.	.	.	.	.	.	.	.	.	.	.	.
13	28	3	M	2	1	1	2	2	3	3	1	2	2	2	3	3	0	2	1	1	1	2	.	34	57	59.6491	2	3	3
14	28	3	F	2	1	1	1	3	.	2	3	.	3	3	2	3	3	2	1	1	0	2	2	35	54	64.8148	.	.	.
15	28	.	.	.	.	.	.	.	.	.	.	.	.	.	.	.	.	.	.	.	.	.	.	.	.	.	.	.	.
16	28	3	F	2	0	0	2	3	2	3	3	3	3	3	3	3	0	2	2	0	0	3	.	37	57	64.9123	2	3	1
17	28	3	M	1	1	1	0	1	1	1	1	1	2	1	1	1	0	0	0	0	1	1	.	15	57	26.3158	2	.	2
18	28	3	F	3	3	3	3	3	3	.	2	3	3	.	2	3	3	3	3	.	.	3	.	43	45	95.5556	4	7	6

## Sheet: SWB
ID	Period	TT_level	BW	Tumor location	Affected limb	Mean FR	Mean RR	Mean FL	Mean RL	Asymmetry index (AI)		AI
1	-2	0	44.2	DR	FL	39.875	23.625	23.375	13.125	13.0435	170.132	13.0435
2	-2	0	64.5	DR	FL	36.25	23	26	14.75	8.23293	67.7812	8.23293
6	-2	0	70.8	DT	RR	28	0	36	37	50	2500	50		Obs: Only the first 8 trials of each visit were used to calculate the mean of each member for each visit.
7	-2	0	54.9	DR	FL	43.875	16.125	11.375	28.625	29.4118	865.052	29.4118
8	-2	0	64.4	DR	FR	12.75	19.625	41.5	26.125	26.4977	702.128	26.4977		Asymmetry index was calculated according to Fanchon and Grandjean 2007
9	-2	0	41.1	PH	FL	49.875	24.375	6	19.75	39.2617	1541.48	39.2617		(|XR – XL |/[|XR + XL | X 0.5]) X 100
10	-2	0	22.4	PH	FR	10.4286	20	47.7143	21.8571	32.0639	1028.09	32.0639		Asymmetry index was calculated only for the members affected (i.e. in dogs with front limb OSA, then index was calculated only for the front limb and data from hind limbs were not used)
13	-2	0	48.7	PT	RR	35.2857	1	30.2857	33.4286	47.0954	2217.98	47.0954
14	-2	0	48.6	DR	FR	13.5	18.25	49.125	19.125	28.4431	809.011	28.4431
15	-2	0	64.2	PH	FR	2.125	14	55.375	28.5	46.3043	2144.09	46.3043
16	-2	0	23.2	DF	RR	27.5	0.875	38.375	33.25	47.4359	2250.16	47.4359
17	-2	0	53	DR	FR	25.25	16.625	38.125	20	10.1578	103.181	10.1578
18	-2	0	52.5	DR	FR	13.75	22.125	38.625	25.5	23.747	563.921	23.747
1	0	0	44	DR	FL	40.25	23.25	24	12.5	12.6459	159.919	12.6459
2	0	0	62.8	DR	FL	33.25	23.625	27.875	15.25	4.39673	19.3312	4.39673
6	0	0	68.8	DT	RR	37	0	30	34	50	2500	50		Obs: After calculating the asymmetry index, I calculated it to the power of 2 and then the square root so that we only had positive results. This difference was caused by dogs having different limbs affected.
7	0	0	54.8	DR	FL	48	23.125	7.625	21.25	36.2921	1317.12	36.2921
8	0	0	64.4	DR	FR	21.375	21.5	31.375	25.75	9.47867	89.8452	9.47867
9	0	0	41.1	PH	FL	49.375	20	10.75	19.875	32.1206	1031.73	32.1206						D-2	D0	Mean both baselines
10	0	0	22.9	PH	FR	9.25	19.875	44.625	26.25	32.8306	1077.85	32.8306					Sammy Bordeleau	13.0435	12.6459	12.8447
13	0	0	47.8	PT	RR	23.25	0	41.75	35	50	2500	50					Pacha David	8.23293	4.39673	6.31483
14	0	0	50.9	DR	FR	21.25	21	37.25	20.5	13.6752	187.011	13.6752					Pongo Villeneuve	50	50	50
15	0	.	.	PH	FR	.	.	.	.	.	.	.					Jack Turcotte-Martineau	29.4118	36.2921	32.8519
16	0	0	23.9	DF	RR	31.875	4.125	31.125	32.875	38.8514	1509.43	38.8514					Maya Crispino	26.4977	9.47867	17.9882
17	0	0	54.1	DR	FR	11.75	23.25	47.5	17.5	30.1688	910.155	30.1688					Chloe Crichlow	39.2617	32.1206	35.6912
18	0	0	50.5	DR	FR	9.5	25.375	47.625	17.5	33.3698	1113.54	33.3698					Bandit Stinziani	32.0639	32.8306	32.4473
1	14	1	43.8	DR	FL	53.5	25.375	8.875	12.25	35.7715	1279.6	35.7715					Lucky Fortin	47.0954	50	48.5477
2	14	1	65.6	DR	FL	.	.	.	.	.	.	.					Angus Ingino	28.4431	13.6752	21.0592
6	14	1	73.4	DT	RR	33	0	24	42	50	2500	50					Sissi Therrien	46.3043	.	46.3043
7	14	1	55.2	DR	FL	48.125	26.25	6	19.625	38.9145	1514.34	38.9145					Mystery Senecal	47.4359	38.8514	43.1436
8	14	1	63.2	DR	FR	30.25	24.75	24.75	20.25	-5	25	5					Rufus Frigon	10.1578	30.1688	20.1633
9	14	1	41.9	PH	FL	50.75	13.125	6.625	29.5	38.4532	1478.65	38.4532					Zoe Bergeron	23.747	33.3698	28.5584
10	14	.	.	PH	FR	.	.	.	.	.	.	.
13	14	1	49.2	PT	RR	25.625	0	38.25	36.125	50	2500	50
14	14	1	50	DR	FR	5.25	12.75	55.125	26.875	41.3043	1706.05	41.3043
15	14	.	.	PH	FR	.	.	.	.	.	.	.
16	14	1	24.2	DF	RR	18	1.125	39.25	41.625	47.3684	2243.77	47.3684
17	14	1	53.9	DR	FR	17.125	18.875	45.875	18.125	22.8175	520.636	22.8175
18	14	1	53.6	DR	FR	7	18.75	48.375	25.875	37.3589	1395.69	37.3589
1	21	2	42	DR	FL	54.875	23	1.75	20.375	46.9095	2200.5	46.9095
2	21	2	.	DR	FL	.	.	.	.	.	.	.
6	21	2	71.9	DT	RR	29	1	35	35	47.2222	2229.94	47.2222
7	21	2	55.8	DR	FL	48	30.625	7	14.375	37.2727	1389.26	37.2727
8	21	2	65	DR	FR	19.75	27	39	14.25	16.383	268.402	16.383
9	21	2	42.7	PH	FL	52.875	17.875	4.375	24.875	42.3581	1794.21	42.3581
10	21	.	.	PH	FR	.	.	.	.	.	.	.
13	21	2	49	PT	RR	19.5	0.125	47.625	32.75	49.6198	2462.12	49.6198
14	21	2	49.5	DR	FR	.	.	.	.	.	.	.
15	21	.	.	PH	FR	.	.	.	.	.	.	.
16	21	2	24.6	DF	RR	28.625	0.875	39.625	30.875	47.2441	2232	47.2441
17	21	2	54.1	DR	FR	29.125	22	25.625	23.25	-3.19635	10.2166	3.19635
18	21	2	.	DR	FR	19	17.875	34.125	29	14.2353	202.644	14.2353
1	28	3	43.8	DR	FL	57.125	23.125	3	16.75	45.0104	2025.94	45.0104
2	28	3	65.8	DR	FL	.	.	.	.	.	.	.
6	28	3	.	DT	RR	31	1	26	43	47.7273	2277.89	47.7273
7	28	3	55.3	DR	FL	47.625	30.125	7.625	14.625	36.1991	1310.37	36.1991
8	28	.	.	DR	FR	10.875	19.25	47.25	22.625	31.2903	979.084	31.2903
9	28	3	43.1	PH	FL	56.375	26.625	1.625	15.375	47.1983	2227.68	47.1983
10	28	.	.	PH	FR	.	.	.	.	.	.	.
13	28	3	50.6	PT	RR	31.125	0.75	39.375	28.75	47.4576	2252.23	47.4576
14	28	3	49.9	DR	FR	8	12.625	52.125	27.25	36.6944	1346.48	36.6944
15	28	.	.	PH	FR	.	.	.	.	.	.	.
16	28	3	24.5	DF	RR	27.5	0	31.25	41.25	50	2500	50
17	28	3	54.6	DR	FR	28.25	21.375	29.75	20.625	1.2931	1.67212	1.2931
18	28	3	54.5	DR	FR	7.5	16	50.5	26	37.069	1374.11	37.069
